# Supplementary material for: Cultural identity as a cognitive buffer: enhancing creative self-efficacy in digital heritage education
Source: Front Psychol. 2026 Jul 6;17:1798104. doi: 10.3389/fpsyg.2026.1798104 (PMC13381194; doi:10.3389/fpsyg.2026.1798104)
Supplement: Supplementary file 1 [file Data_Sheet_1.ZIP]

Archive with 3 entries (3 files):
- Appendix_A_Questionnaire.docx
- Appendix_B_Data_Codebook.xlsx
- Supplementary_Data_Raw.csv
