# Supplementary material for: Cultural identity as a cognitive buffer: enhancing creative self-efficacy in digital heritage education
Source: Front Psychol. 2026 Jul 6;17:1798104. doi: 10.3389/fpsyg.2026.1798104 (PMC13381194; doi:10.3389/fpsyg.2026.1798104)
Supplement: Supplementary file 1 [file Data_Sheet_1.ZIP › Appendix_B_Data_Codebook.xlsx]

## Sheet: Sheet1
Variable Name	Label / Question Description	Measurement Level	Value Labels / Coding Rules	Notes for Analysis
ID	Respondent Unique ID	Nominal	Sequential integer	Primary Key
Duration	Time taken to complete (seconds)	Scale	> 60 seconds (Filter <60s)	Quality Control Criterion 1
Gender	Gender of respondent	Nominal	1=Male, 2=Female	Demographic Control
Grade	Grade Level	Ordinal	1=Year 1, 2=Year 2, 3=Year 3, 4=Other	Demographic Control
Major	Field of Study	Nominal	1=Design, 2=CS, 3=Management, 4=Other	Demographic Control
Group	Learning Context Group	Nominal	1=Mount Tai (Group A), 2=Other (Group B)	Main Grouping Variable
Exp_Level	Software Proficiency	Ordinal	1=Novice to 4=Advanced	Control Variable
TS1	TS1: Systematically explained history/culture	Scale (Likert)	1=Strongly Disagree ... 5=Strongly Agree	Factor: Instructional Support
TS2	TS2: Provided abundant digital resources	Scale (Likert)	1=Strongly Disagree ... 5=Strongly Agree
TS3	TS3: Timely effective guidance	Scale (Likert)	1=Strongly Disagree ... 5=Strongly Agree
TS4	TS4: Hardware/platform met requirements	Scale (Likert)	1=Strongly Disagree ... 5=Strongly Agree
TS5	TS5: Overall instructional support	Scale (Likert)	1=Strongly Disagree ... 5=Strongly Agree
CL1	CL1: Knowledge was complex/deep (Intrinsic)	Scale (Likert)	1=Very Easy ... 5=Very Difficult (Higher Load)	Factor: Intrinsic Load
CL2	CL2: Too many elements involved (Intrinsic)	Scale (Likert)	1=Very Easy ... 5=Very Difficult	Factor: Intrinsic Load
CL3	CL3: Teacher explanation confusing (Extraneous)	Scale (Likert)	1=Very Easy ... 5=Very Difficult	Factor: Extraneous Load
CL4	CL4: Disorganized materials (Extraneous)	Scale (Likert)	1=Very Easy ... 5=Very Difficult	Factor: Extraneous Load
CL5_Check	CL5: Attention Check Question	Nominal (Check)	MUST EQUAL 2 (Disagree). Delete if≠2	Quality Control Criterion 2
CL6	CL6: Software tools cumbersome (Extraneous)	Scale (Likert)	1=Very Easy ... 5=Very Difficult	Factor: Extraneous Load
CL7	CL7: Overall mental effort	Scale (Likert)	1=Very Easy ... 5=Very Difficult	Overall Load Measure
CSE1	CSE1: Confident in novel ideas	Scale (Likert)	1=Strongly Disagree ... 5=Strongly Agree	Factor: Creative Self-Efficacy
CSE2	CSE2: Can solve design problems	Scale (Likert)	1=Strongly Disagree ... 5=Strongly Agree
CSE3	CSE3: Skillful with digital tech	Scale (Likert)	1=Strongly Disagree ... 5=Strongly Agree
CSE4	CSE4: Final work reflects creativity	Scale (Likert)	1=Strongly Disagree ... 5=Strongly Agree
CI1	CI1: Pride/belonging to culture	Scale (Likert)	1=Strongly Disagree ... 5=Strongly Agree	Factor: Cultural Identity
CI2	CI2: Inheritor/protector identity	Scale (Likert)	1=Strongly Disagree ... 5=Strongly Agree
CI3	CI3: Willing to introduce to others	Scale (Likert)	1=Strongly Disagree ... 5=Strongly Agree
CI4	CI4: Connection to core values	Scale (Likert)	1=Strongly Disagree ... 5=Strongly Agree
