# Supplementary material for: Cultural identity as a cognitive buffer: enhancing creative self-efficacy in digital heritage education
Source: Front Psychol. 2026 Jul 6;17:1798104. doi: 10.3389/fpsyg.2026.1798104 (PMC13381194; doi:10.3389/fpsyg.2026.1798104)
Supplement: Supplementary file 1 [file Data_Sheet_1.ZIP › Supplementary_Data_Raw.csv]

ID	Duration	Gender	Grade	Major	Group	Exp_Level	TS1	TS2	TS3	TS4	TS5	CL1	CL2	CL3	CL4	CL5_Check	CL6	CL7	CSE1	CSE2	CSE3	CSE4	CI1	CI2	CI3	CI4
1	234	1	2	1	1	2	3	4	4	5	5	5	4	5	4	2	5	4	2	5	4	3	4	4	5	2
2	291	1	2	4	1	1	2	4	3	5	4	4	5	5	3	2	4	5	4	5	5	5	4	5	3	4
3	290	1	1	1	1	1	5	5	5	5	5	5	5	3	4	2	5	5	3	2	3	4	5	5	4	3
4	240	2	2	3	1	2	3	2	3	3	4	5	5	3	3	2	2	5	3	5	4	3	4	2	2	2
5	376	1	1	1	1	2	5	3	4	2	3	3	5	4	4	2	4	4	4	3	5	2	3	5	3	3
6	201	2	1	1	1	3	4	3	2	3	5	4	3	5	4	2	4	5	3	3	3	3	3	4	4	5
7	261	1	1	4	1	3	2	2	2	4	3	4	5	4	3	2	5	5	3	3	3	3	5	5	5	5
8	297	1	1	3	1	4	4	5	3	4	3	4	4	3	5	2	3	4	4	4	2	4	2	2	5	3
9	228	1	3	1	2	3	4	3	4	3	4	4	4	3	3	2	4	5	4	4	2	4	5	4	5	5
10	199	1	3	1	1	2	4	3	3	4	4	3	3	2	3	2	4	3	4	3	3	4	3	3	2	2
11	228	1	2	4	1	4	3	3	5	3	3	2	3	4	3	2	5	5	5	5	5	5	5	3	5	5
12	188	2	2	2	2	1	5	5	4	5	4	3	5	1	3	2	4	3	3	3	3	3	5	4	5	4
13	227	2	1	4	2	3	5	4	3	3	5	3	4	5	5	2	5	5	3	3	3	5	5	5	5	4
14	182	2	1	1	2	1	5	3	3	4	3	2	4	3	1	2	3	3	3	5	3	5	5	4	4	2
15	273	2	2	3	2	1	2	4	4	3	3	4	4	3	5	2	4	5	2	4	3	3	3	2	3	3
16	277	1	1	1	1	2	5	2	1	2	4	5	4	5	5	2	4	2	1	2	2	2	4	4	3	4
17	222	1	3	2	1	1	4	3	1	4	4	5	4	4	4	2	4	5	5	4	4	4	2	5	5	4
18	273	2	1	2	1	4	5	4	4	4	3	5	5	5	3	2	3	5	4	3	2	3	4	5	5	5
19	235	2	1	1	1	2	3	5	3	5	4	4	3	5	5	2	5	4	4	4	4	5	4	3	4	4
20	228	2	2	4	1	3	2	2	3	2	2	5	5	3	4	2	5	3	4	2	2	3	4	5	2	3
21	286	2	1	2	2	1	5	3	3	5	5	3	2	3	4	2	5	4	2	1	4	4	4	5	4	5
22	324	2	2	1	2	2	4	3	4	4	4	2	3	3	1	2	2	3	4	3	4	4	3	5	4	4
23	174	1	3	3	2	2	5	5	5	5	5	1	2	4	4	2	4	4	4	5	4	4	4	4	5	4
24	220	1	1	1	2	2	3	2	1	2	2	4	5	5	5	2	5	5	3	3	1	2	3	2	3	3
25	383	1	2	3	1	2	5	5	4	4	3	4	5	4	4	2	3	5	5	5	5	4	5	4	3	4
26	223	2	1	2	2	1	3	5	4	4	2	5	3	4	5	2	3	2	4	3	5	3	3	3	4	3
27	121	1	1	4	1	3	4	4	5	5	5	5	2	2	2	2	3	3	5	5	4	4	5	4	4	5
28	298	2	1	1	1	2	4	3	3	4	2	5	5	4	3	2	4	5	2	3	3	4	5	5	4	5
29	223	2	1	3	1	2	5	4	4	3	5	3	2	3	5	2	5	4	3	3	3	3	4	5	3	3
30	193	1	2	4	1	2	5	4	4	4	5	5	4	3	3	2	2	4	4	5	5	5	4	5	5	5
31	239	1	1	3	2	2	4	4	5	4	5	4	5	5	5	2	5	5	5	3	3	5	4	4	5	5
32	334	2	1	3	1	1	5	4	5	4	2	3	2	3	4	2	4	4	5	2	4	5	4	5	5	5
33	202	1	2	1	1	3	2	3	2	2	3	5	5	5	5	2	4	5	3	3	3	4	3	3	3	3
34	180	1	2	3	1	3	5	5	3	5	5	2	3	1	2	2	3	2	4	4	5	4	4	3	3	5
35	241	2	3	1	1	1	3	3	1	4	3	4	5	4	4	2	3	5	3	3	3	5	4	4	4	5
36	231	1	2	1	1	3	3	2	2	2	2	5	5	4	3	2	5	4	2	3	2	2	4	5	3	5
37	216	2	2	2	2	2	3	3	5	4	5	4	4	3	4	2	4	3	4	4	2	5	5	5	4	5
38	225	2	1	3	2	2	4	5	3	5	5	2	4	4	4	2	4	5	3	3	3	4	3	2	2	2
39	259	1	3	1	1	2	4	5	4	3	4	1	2	2	3	2	2	2	5	3	5	4	5	5	5	3
40	263	1	2	2	2	3	5	5	4	4	4	3	4	3	5	2	5	4	5	5	4	5	4	4	4	5
41	117	2	3	4	2	2	5	5	5	5	5	2	3	3	4	2	4	4	4	5	5	4	5	5	5	4
42	306	1	1	3	1	3	4	3	5	4	4	4	5	3	5	2	5	5	4	3	4	3	4	4	5	4
43	183	2	2	3	1	1	4	5	3	4	3	4	4	4	4	2	3	4	5	3	5	4	5	3	4	4
44	300	2	1	3	2	2	1	2	1	2	1	5	4	5	5	2	4	5	3	3	2	2	4	4	4	3
45	271	1	2	1	2	3	5	3	4	4	4	5	5	4	5	2	5	5	4	3	2	4	5	5	3	4
46	195	2	3	1	1	3	4	4	2	5	3	4	4	3	4	2	1	3	2	3	3	2	4	4	5	5
47	180	2	1	1	2	2	3	4	4	3	2	4	5	5	3	2	5	3	5	4	5	4	5	4	4	2
48	229	2	2	2	2	2	5	4	4	4	3	3	3	4	3	2	3	3	5	5	3	4	4	5	5	5
49	108	2	3	3	1	2	5	4	4	4	3	5	5	4	3	2	4	3	4	5	5	4	2	4	3	4
50	189	2	1	1	2	1	5	2	4	4	4	3	4	4	3	2	3	4	4	5	3	4	5	5	5	5
51	195	1	4	1	2	3	4	4	4	3	3	4	5	5	4	2	4	4	3	2	2	3	4	4	4	5
52	330	2	2	1	2	2	4	2	4	3	4	5	4	4	4	2	5	4	2	3	4	3	5	5	5	4
53	234	1	1	1	1	2	3	1	4	3	3	5	5	5	5	2	3	4	5	3	4	4	5	5	4	3
54	244	2	1	4	2	2	5	5	3	4	4	4	5	5	5	2	5	5	4	5	5	5	3	4	3	3
55	264	2	3	2	1	2	5	5	5	5	5	5	4	5	3	2	5	4	3	4	3	3	4	3	4	5
56	368	2	1	2	1	2	4	4	5	5	4	4	4	3	5	2	5	3	5	5	4	5	4	5	4	3
57	179	2	2	2	1	2	3	4	5	5	3	5	4	4	5	2	2	5	4	3	4	4	2	4	2	3
58	259	2	1	4	1	2	3	5	4	3	4	3	4	5	3	2	4	3	3	2	2	2	5	4	3	4
59	310	2	1	2	1	1	3	5	5	3	3	4	3	4	4	2	5	3	3	2	4	4	4	3	3	5
60	285	1	3	1	2	2	2	4	4	4	3	4	5	4	5	2	4	3	3	5	2	4	5	5	5	5
61	215	2	1	2	1	2	3	5	2	2	4	4	4	5	5	2	3	5	5	4	5	3	2	3	4	4
62	267	2	1	2	2	3	5	3	3	4	4	4	4	3	4	2	4	3	5	2	5	2	3	4	3	4
63	372	2	1	4	1	4	4	3	5	4	5	3	2	3	4	2	1	2	5	3	4	3	4	4	4	4
64	271	1	2	2	1	2	4	3	3	3	3	5	4	2	5	2	4	3	2	4	3	3	3	3	5	3
65	248	1	2	3	1	2	4	5	4	5	3	3	5	4	4	2	5	3	4	3	4	3	5	4	5	5
66	279	1	2	2	2	3	2	4	5	3	3	4	5	3	5	2	5	3	4	4	4	4	4	5	5	3
67	240	2	3	1	2	2	5	4	4	4	5	4	3	3	3	2	4	3	4	3	5	4	4	5	5	4
68	192	1	1	4	2	2	3	4	5	4	3	3	4	3	4	2	3	2	2	4	4	3	4	5	3	5
69	262	2	2	1	2	4	5	4	2	3	5	5	5	4	5	2	5	5	2	4	1	3	3	5	5	4
70	227	1	4	1	2	2	3	3	3	5	5	5	3	4	5	2	3	4	3	3	1	3	4	5	5	5
71	297	2	1	1	1	2	3	4	4	4	4	4	5	5	5	2	4	5	3	2	3	3	4	3	4	3
72	221	1	1	1	2	2	1	5	2	2	4	5	5	5	5	2	5	5	4	4	3	4	2	3	3	2
73	302	2	3	2	1	2	4	3	2	3	4	4	5	4	5	2	4	4	3	3	3	2	4	4	3	4
75	249	1	2	3	1	3	5	4	4	4	5	4	5	3	5	2	5	4	4	4	5	4	2	4	5	3
76	319	2	1	4	1	2	5	4	4	4	5	4	3	3	4	2	3	2	4	2	4	2	3	5	5	5
77	223	1	1	1	2	4	4	4	4	4	4	4	5	5	5	2	5	4	3	5	1	3	4	4	5	3
78	366	2	4	3	1	2	3	2	2	4	2	5	5	5	5	2	3	5	3	3	4	3	4	4	3	5
79	327	1	1	1	2	2	2	4	4	4	3	3	3	2	3	2	5	3	4	2	4	3	3	2	4	2
80	341	2	2	2	1	2	3	4	4	4	3	3	4	4	5	2	4	3	3	5	4	4	3	2	2	5
81	205	2	3	4	2	1	5	5	5	4	5	4	3	4	2	2	5	5	4	5	5	5	4	4	5	3
82	217	1	2	2	1	2	4	3	5	4	4	3	5	5	4	2	3	4	5	5	3	5	5	3	5	5
83	299	1	2	3	1	2	5	5	4	3	4	4	3	4	3	2	3	4	5	4	5	4	4	2	4	5
85	269	1	3	2	2	3	5	4	3	5	5	4	4	5	5	2	5	4	4	4	5	4	5	4	3	4
86	208	1	2	4	1	2	2	3	2	3	4	2	3	3	4	2	3	4	4	4	5	5	3	5	5	4
87	234	1	1	4	2	3	3	1	2	3	3	5	4	5	5	2	2	5	3	3	2	4	3	4	5	2
88	173	2	2	1	1	2	5	4	5	4	4	5	4	5	3	2	5	5	5	4	5	3	2	4	2	3
89	297	1	1	3	2	2	2	3	3	4	3	2	3	4	3	2	3	5	1	3	2	4	2	3	3	3
90	305	2	3	1	1	2	5	4	3	4	4	5	2	4	3	2	5	5	4	4	4	5	5	4	5	5
92	222	1	4	4	1	1	5	5	5	5	4	3	4	4	5	2	4	5	4	5	4	3	4	4	3	5
93	245	2	2	3	1	2	2	4	3	3	4	4	5	3	4	2	5	5	4	3	3	3	4	5	4	4
94	238	1	2	1	1	1	4	4	5	5	4	4	4	2	3	2	5	5	5	4	4	4	3	3	3	4
95	196	1	1	2	1	2	3	3	4	4	4	5	5	4	5	2	5	5	5	3	5	5	2	4	4	4
96	352	1	2	2	1	2	5	4	5	5	4	3	3	2	3	2	3	3	5	3	5	3	4	5	5	4
97	299	2	1	1	1	2	2	3	3	2	4	5	4	5	5	2	4	4	3	3	5	4	3	4	5	4
98	124	1	1	2	1	3	5	3	2	5	4	3	4	4	3	2	4	2	4	5	2	4	3	4	4	4
99	266	1	1	2	1	1	3	3	4	4	4	5	4	4	5	2	3	3	5	5	5	4	3	4	5	4
100	420	2	2	3	1	2	2	5	5	3	4	3	4	3	2	2	3	5	5	4	5	4	3	4	4	3
101	274	1	2	3	1	3	5	4	3	2	4	4	4	4	3	2	4	3	5	4	5	3	4	5	5	5
102	271	2	1	4	1	2	3	3	3	3	5	3	5	5	3	2	5	4	1	3	3	2	3	5	3	4
103	136	2	3	3	1	3	5	4	4	5	3	5	5	4	5	2	4	5	2	3	5	4	2	4	4	3
104	285	1	1	1	2	1	3	3	3	5	4	5	3	3	5	2	4	5	4	3	3	3	3	4	4	4
105	192	1	2	2	1	2	4	2	3	3	4	4	4	5	4	2	5	5	4	3	2	3	2	2	3	4
106	196	1	2	4	2	2	3	3	4	3	4	4	3	3	4	2	4	5	3	2	2	2	2	4	1	4
107	322	2	1	3	1	2	3	4	3	3	3	4	5	3	4	2	3	3	3	4	3	3	4	4	4	4
108	214	2	2	2	2	2	4	5	3	3	4	5	5	4	3	2	5	4	5	4	4	5	4	4	3	5
109	267	2	1	2	1	3	4	4	5	4	5	5	3	2	4	2	5	4	3	3	5	3	4	5	4	4
110	218	1	4	4	1	1	2	3	3	2	3	5	4	4	3	2	3	5	3	3	2	3	4	3	4	5
111	302	1	3	2	2	2	4	3	3	4	4	1	2	3	3	2	4	3	5	5	5	5	5	5	5	5
112	198	2	3	2	1	2	4	4	3	5	5	4	5	3	5	2	5	4	2	3	2	5	5	5	5	5
113	316	2	2	3	2	3	4	4	4	5	4	2	5	3	4	2	4	3	1	3	4	3	3	3	3	3
114	214	2	1	2	2	1	4	4	2	2	1	4	5	4	5	2	5	4	3	3	2	2	4	3	4	3
115	317	1	2	1	1	3	3	3	4	5	3	4	4	4	4	2	4	3	3	3	2	3	4	3	4	5
116	244	1	2	1	1	4	1	4	3	2	2	4	5	5	4	2	4	5	4	3	2	1	2	2	3	3
117	206	2	2	2	1	3	3	2	4	2	3	5	3	4	4	2	5	5	3	1	4	1	2	3	3	4
118	200	2	1	2	1	1	4	4	4	5	5	5	3	5	5	2	5	5	5	4	4	5	4	3	3	4
119	347	2	2	1	1	1	3	5	2	3	4	3	2	4	3	2	3	4	4	5	3	5	5	3	5	5
120	244	1	1	1	1	2	3	3	4	3	3	3	5	2	5	2	4	2	3	3	2	3	5	4	3	2
121	315	1	4	2	1	2	4	3	2	3	3	4	4	5	4	2	5	4	3	3	3	3	3	4	5	3
122	294	2	3	2	1	2	4	4	5	5	4	5	3	4	3	2	4	3	4	4	4	3	4	5	5	3
123	268	2	3	4	1	4	3	3	4	4	2	4	4	4	5	2	2	5	5	5	5	5	3	4	4	3
124	246	1	2	1	1	1	5	5	4	4	5	3	3	3	3	2	4	1	5	5	3	5	5	4	3	5
125	305	1	1	2	2	2	5	3	4	4	4	2	4	5	3	2	3	4	5	5	4	5	4	5	5	4
126	288	2	1	1	2	1	2	4	1	3	2	5	5	4	5	2	2	5	2	2	3	2	4	3	4	3
127	282	2	1	3	1	2	5	5	4	5	4	5	4	5	4	2	2	5	5	4	4	5	4	4	5	4
128	276	2	1	3	1	2	3	3	3	3	2	5	3	4	5	2	3	5	2	3	1	2	4	3	3	2
129	239	2	3	2	2	2	4	5	4	5	3	4	5	3	5	2	4	4	4	4	5	4	5	3	3	4
130	253	2	2	4	1	2	4	5	5	5	3	3	2	3	3	2	3	4	4	3	5	5	3	4	4	3
131	204	1	2	3	2	1	3	3	4	5	5	4	4	5	4	2	3	5	5	5	5	5	3	5	1	5
132	238	2	1	1	1	3	3	5	4	2	4	4	5	5	4	2	5	5	4	3	3	5	3	3	2	4
133	171	1	1	1	2	2	3	4	5	5	5	4	3	5	5	2	4	4	3	4	3	3	5	5	5	5
134	259	1	1	1	1	2	3	3	3	3	3	2	4	3	4	2	4	3	4	4	4	4	5	3	4	3
135	182	2	1	3	1	2	4	5	3	3	5	4	2	3	4	2	4	5	5	4	5	5	4	3	1	3
136	333	2	1	2	1	4	4	4	4	4	5	3	4	4	3	2	4	4	4	3	3	3	5	5	5	5
137	185	1	1	2	1	2	2	3	4	1	3	5	4	5	4	2	5	5	3	2	1	2	4	1	2	3
138	181	2	2	1	1	2	3	3	4	5	4	3	4	3	3	2	5	5	2	2	3	2	3	2	5	4
139	280	2	3	2	2	2	3	3	3	5	3	5	5	3	3	2	2	2	5	4	4	2	3	5	4	4
140	233	2	2	2	1	2	5	4	4	5	5	3	5	5	4	2	5	5	4	4	5	5	4	3	4	1
141	198	2	1	1	1	3	5	1	5	4	5	2	3	2	2	2	2	3	5	5	4	5	5	4	4	5
142	263	1	3	1	2	3	5	4	5	5	5	3	4	2	3	2	5	5	5	4	5	4	5	4	4	5
143	230	2	1	4	1	2	5	4	4	4	3	2	2	4	3	2	3	2	2	3	4	4	3	4	4	5
144	280	1	1	2	2	2	3	5	5	3	5	4	4	3	4	2	5	5	4	5	5	4	3	3	4	4
145	356	1	3	2	1	2	4	3	3	4	4	3	3	5	4	2	3	4	3	5	4	4	5	5	5	5
146	213	2	1	2	2	2	3	4	4	3	3	5	5	4	5	2	5	5	2	3	2	2	3	2	1	2
147	230	1	2	1	1	3	5	4	4	5	5	3	5	2	3	2	4	5	3	4	3	5	4	5	4	5
148	146	2	3	4	1	2	4	3	4	3	2	4	2	4	3	2	5	4	4	2	3	3	3	4	3	3
149	169	2	1	2	1	2	4	3	5	3	3	2	3	4	2	2	4	4	2	4	3	3	4	5	5	5
150	192	1	1	2	2	2	4	4	5	4	5	3	5	1	4	2	2	4	5	4	4	4	5	3	4	3
151	150	1	1	4	1	3	3	5	4	4	3	5	2	4	4	2	3	3	3	4	4	3	2	2	2	2
152	145	2	2	2	1	2	5	4	4	3	4	3	3	4	4	2	2	5	5	4	3	3	3	4	3	2
155	288	1	2	1	1	3	3	3	3	5	3	5	4	4	3	2	3	4	5	3	4	3	3	4	2	5
156	178	2	1	2	2	3	4	5	4	4	4	3	3	3	2	2	3	3	4	4	4	3	5	3	3	4
157	221	1	2	2	2	1	5	4	4	4	5	3	3	3	2	2	3	4	5	4	5	5	3	4	4	4
158	240	1	2	2	2	2	5	4	3	4	4	5	4	2	5	2	3	2	4	4	3	5	4	5	2	3
160	180	1	2	4	1	3	5	5	5	5	4	2	2	2	1	2	3	1	5	3	3	4	3	5	2	4
162	191	2	3	3	1	1	2	3	2	3	3	4	5	4	3	2	3	5	3	2	3	3	4	5	4	4
163	289	2	2	3	2	2	3	4	3	4	2	5	5	5	5	2	4	3	4	4	3	4	3	4	4	3
164	258	1	1	1	1	2	2	4	4	4	4	4	5	4	5	2	5	5	3	4	4	4	4	2	5	4
165	216	1	2	2	2	3	3	3	2	5	3	4	5	4	4	2	4	4	2	2	3	3	4	4	4	3
166	142	2	1	1	2	1	4	4	3	3	5	2	2	3	2	2	5	3	5	4	5	4	3	5	4	4
167	210	1	2	3	1	1	3	5	5	5	5	5	3	3	5	2	4	4	4	5	5	4	4	4	3	4
168	295	2	1	2	1	2	4	4	5	4	5	2	5	5	3	2	2	3	5	5	5	5	4	4	4	4
169	194	1	1	1	2	3	4	3	3	4	4	5	5	5	4	2	3	3	3	3	3	3	4	5	4	3
170	240	1	2	2	1	1	2	2	5	5	3	2	5	5	4	2	3	3	4	4	4	2	5	5	5	5
171	304	1	1	2	1	3	2	3	3	2	3	3	5	4	4	2	3	5	1	1	2	2	3	3	2	3
172	173	1	1	1	2	1	3	3	4	4	3	4	5	3	3	2	5	4	5	3	3	2	4	2	3	4
173	254	2	3	1	1	2	5	3	3	3	3	5	5	5	4	2	4	3	5	3	2	3	2	3	2	3
174	292	1	2	1	1	4	4	2	4	3	4	5	4	4	5	2	5	5	4	3	3	4	5	5	5	5
175	262	2	2	3	2	1	5	5	3	5	5	3	5	4	5	2	4	4	5	4	5	4	4	5	5	4
176	233	2	2	1	2	2	3	4	4	4	5	4	2	3	5	2	5	4	4	4	3	4	3	4	5	3
177	223	2	3	2	1	2	4	4	4	4	5	3	4	3	3	2	4	5	4	5	5	4	5	5	5	5
178	219	1	3	1	2	2	2	3	3	4	3	3	5	5	5	2	4	5	3	1	2	3	4	4	3	3
179	153	1	3	2	1	3	1	4	3	2	4	5	4	5	4	2	4	5	2	3	2	4	5	4	4	2
180	244	2	3	4	1	2	2	4	3	3	3	3	5	5	3	2	4	4	3	4	4	2	5	5	4	4
181	290	1	1	2	1	3	5	5	4	5	3	3	3	2	4	2	3	3	3	3	4	4	4	5	5	5
182	317	1	3	2	1	3	5	5	5	5	5	1	3	1	2	2	3	1	4	5	4	3	5	5	5	4
183	235	2	2	1	2	2	5	5	2	3	3	5	4	3	3	2	4	3	3	4	3	2	3	3	4	4
184	278	2	3	2	1	2	3	4	3	4	5	5	4	4	5	2	5	5	2	3	3	2	4	5	5	4
185	220	2	1	4	1	2	4	3	3	4	4	3	3	5	4	2	2	4	4	3	5	4	4	2	2	3
186	134	1	3	3	2	2	5	5	5	5	5	2	3	1	3	2	3	3	4	5	4	4	5	4	5	4
187	260	2	1	3	1	4	4	4	2	3	3	5	4	3	4	2	3	4	3	2	4	4	4	3	4	2
188	122	1	4	2	1	2	3	5	3	3	3	3	4	4	5	2	4	3	4	4	4	5	4	4	5	2
189	129	2	1	1	1	2	3	4	4	3	4	5	5	5	2	2	4	5	4	5	4	5	4	5	5	4
190	342	2	4	4	1	1	5	4	5	3	2	1	2	2	1	2	4	1	3	1	3	2	4	2	4	3
191	316	2	1	4	1	2	4	3	5	4	4	5	4	3	4	2	4	4	3	3	3	4	3	3	4	4
192	257	2	1	1	2	3	4	3	3	5	5	3	4	3	4	2	3	3	4	3	1	2	2	3	4	3
193	346	1	1	1	1	3	4	4	3	4	3	5	4	5	4	2	4	4	2	3	3	4	5	4	3	3
194	368	1	2	4	2	3	2	4	3	3	2	4	5	5	4	2	4	5	2	2	2	3	2	3	3	2
195	230	1	1	3	1	3	4	4	5	5	5	2	3	1	2	2	3	2	4	4	5	5	4	3	5	4
196	231	1	2	1	1	1	5	5	4	5	5	5	4	5	3	2	3	4	4	4	3	3	5	4	5	4
197	148	2	2	3	1	1	3	1	2	2	4	3	3	4	3	2	3	3	2	3	3	2	5	5	4	5
198	283	2	1	2	1	2	3	3	2	2	3	4	5	5	5	2	4	5	4	5	3	5	4	2	3	3
199	224	1	4	4	1	2	4	2	2	5	4	5	3	5	5	2	5	5	4	5	4	5	2	3	5	3
200	174	2	4	1	2	2	4	5	3	3	3	5	3	4	4	2	5	4	4	4	5	3	5	5	3	5
201	268	1	2	1	2	3	4	3	2	5	3	2	5	3	5	2	5	5	2	2	3	4	4	4	5	4
202	289	2	2	1	1	2	3	4	4	3	4	4	5	5	4	2	5	5	4	3	4	5	5	5	5	4
203	194	2	3	2	1	3	4	3	4	4	3	5	4	2	3	2	2	3	4	3	2	2	2	4	3	3
204	205	2	2	1	2	2	5	4	5	4	3	2	2	2	4	2	2	4	3	4	5	4	3	3	2	3
205	231	2	1	3	2	1	4	3	3	4	5	4	3	3	4	2	5	4	3	3	3	4	3	4	4	3
206	292	1	1	2	1	2	4	2	3	3	3	3	5	4	5	2	5	5	3	3	4	3	4	4	4	4
207	245	2	2	1	2	3	4	4	4	4	4	4	5	5	5	2	2	5	2	2	3	2	4	4	4	2
208	288	1	1	4	1	1	5	5	5	5	5	3	3	4	4	2	2	5	4	3	5	3	2	2	1	3
209	221	1	2	3	2	2	5	3	3	3	3	4	5	5	4	2	3	5	3	2	4	5	4	4	4	4
210	198	2	1	4	2	3	5	5	5	5	5	5	4	3	4	2	4	4	3	3	2	4	4	4	5	5
211	295	1	2	2	1	2	4	2	3	3	1	2	5	5	5	2	5	4	3	4	1	3	5	4	5	3
212	198	2	3	1	2	2	3	3	4	4	4	4	5	5	5	2	4	5	3	1	3	5	3	3	4	4
213	237	1	2	2	2	3	4	4	4	3	4	4	3	5	5	2	5	4	1	4	4	4	4	4	4	3
214	280	1	3	1	1	2	5	3	4	4	5	2	2	2	2	2	4	3	3	4	4	4	5	4	4	5
215	288	1	2	1	1	4	3	1	3	3	4	5	3	4	5	2	5	5	3	3	4	2	3	2	2	3
216	350	2	2	4	1	1	5	5	4	4	5	5	4	4	4	2	3	5	4	4	4	4	5	5	5	4
217	197	1	3	1	2	4	2	3	4	3	3	5	3	5	5	2	4	4	4	5	3	4	1	3	3	2
218	192	1	2	3	1	1	3	3	3	4	4	5	5	5	5	2	2	5	3	3	3	2	4	4	3	1
219	243	1	1	1	1	2	3	4	5	3	3	4	4	2	4	2	1	4	4	3	4	4	5	4	4	5
220	238	2	2	1	1	3	4	4	5	4	3	5	5	5	5	2	5	5	3	4	3	3	5	5	3	5
221	226	1	1	3	1	3	4	4	4	4	2	3	4	2	4	2	4	4	1	3	2	2	5	5	4	5
222	310	1	1	2	2	2	4	5	3	5	4	3	5	2	3	2	4	4	4	4	5	5	5	5	5	4
223	275	1	3	4	2	3	3	4	4	5	4	5	4	5	5	2	4	5	4	5	4	4	4	5	4	4
224	189	2	3	1	1	2	4	2	4	3	5	5	4	3	5	2	4	5	4	4	2	4	3	2	3	4
225	168	1	2	2	2	2	4	5	4	4	5	4	3	3	4	2	4	4	5	3	2	4	3	4	4	5
226	179	2	2	3	2	2	2	5	4	5	5	5	3	3	3	2	1	3	2	4	3	3	3	4	4	5
227	215	1	2	2	2	1	2	2	4	1	3	5	4	5	5	2	4	4	3	4	2	2	5	3	4	4
228	215	2	2	3	1	3	5	5	3	5	5	4	2	3	4	2	5	4	2	3	2	3	3	2	3	3
229	204	1	1	1	1	3	2	4	3	3	3	5	4	4	4	2	4	5	4	4	3	3	1	3	4	4
230	314	1	2	2	1	2	2	2	3	4	3	3	3	3	4	2	4	5	3	2	3	4	5	3	4	4
231	190	1	1	3	2	3	3	4	5	5	4	4	4	5	5	2	5	5	4	4	5	4	5	4	5	4
232	142	1	3	3	1	2	4	5	3	4	4	3	5	5	4	2	4	4	2	3	3	5	5	4	5	4
233	166	2	3	4	1	3	5	4	4	4	3	5	4	5	5	2	5	3	4	2	3	1	3	2	3	3
234	126	1	1	1	2	2	4	4	5	3	4	5	4	2	4	2	5	5	3	4	3	4	4	3	3	4
236	91	2	1	2	1	1	5	3	5	5	3	5	4	3	5	2	4	4	4	4	5	3	2	2	4	2
237	194	1	1	2	1	4	4	5	3	3	2	4	4	5	5	2	5	3	3	3	3	4	2	3	4	3
238	341	2	3	1	2	2	3	3	3	3	1	5	5	5	5	2	5	2	2	1	2	1	5	3	4	4
239	166	2	1	2	2	2	5	4	4	3	4	5	4	5	5	2	5	5	3	4	4	3	5	4	5	5
240	266	1	1	3	2	4	4	3	3	4	3	4	4	4	3	2	1	5	3	4	4	4	4	3	3	4
241	334	1	1	2	2	3	5	2	5	3	2	5	4	5	3	2	5	4	4	4	5	3	5	5	5	5
242	250	1	1	1	2	3	3	4	5	2	4	4	4	3	4	2	3	2	3	2	4	2	5	4	4	2
243	284	2	1	4	2	2	3	3	3	3	4	3	5	5	3	2	5	3	3	4	4	3	3	5	5	4
244	227	2	2	2	1	2	5	4	4	4	3	4	5	4	5	2	4	5	4	3	4	5	3	3	3	5
245	260	1	3	2	1	2	4	5	3	4	5	4	1	5	4	2	5	3	2	5	4	4	5	5	5	5
246	278	1	2	1	1	3	3	4	3	3	3	4	4	3	5	2	3	5	3	5	4	4	4	5	3	5
247	198	1	1	1	1	2	3	5	4	4	3	3	5	4	2	2	3	4	4	1	3	4	5	4	4	3
248	236	1	1	1	2	2	4	5	2	3	4	5	4	4	4	2	4	4	4	4	4	4	3	3	2	3
249	299	1	3	2	1	1	3	3	5	5	4	3	3	3	5	2	4	2	5	5	4	5	5	5	3	4
250	291	2	2	1	2	2	5	5	5	5	5	4	4	5	5	2	4	3	5	3	2	4	5	5	5	5
251	316	2	1	2	2	3	5	5	4	5	5	2	2	4	4	2	2	2	3	4	4	4	5	5	5	4
252	174	2	2	4	2	1	4	4	3	3	3	5	5	5	5	2	5	3	3	4	4	3	1	4	5	3
253	358	2	1	2	1	3	5	4	4	5	3	3	4	5	3	2	3	5	3	4	3	2	3	3	3	3
254	174	1	4	1	2	3	2	3	2	2	3	4	5	3	5	2	4	5	3	3	3	3	3	3	2	1
255	257	1	3	4	1	3	3	4	4	3	4	4	4	3	4	2	4	4	4	3	3	3	3	5	3	3
256	296	2	2	4	2	1	4	4	4	5	4	5	4	4	2	2	4	2	5	5	5	5	5	5	5	5
257	195	2	2	3	1	2	3	5	2	5	3	2	4	3	4	2	3	2	3	4	4	3	5	4	5	5
258	137	1	2	1	2	2	3	2	2	4	2	2	3	3	5	2	3	4	4	3	3	4	3	2	3	2
259	271	1	2	2	1	1	4	5	3	5	4	4	5	5	4	2	3	5	5	4	5	4	4	3	3	4
260	242	2	3	2	2	3	5	3	2	3	3	5	3	5	4	2	4	3	5	4	3	3	4	5	4	3
261	336	2	1	3	2	2	4	3	2	2	2	3	4	4	3	2	4	3	4	4	3	3	4	4	4	3
262	182	2	3	2	2	2	5	4	4	4	2	5	5	3	5	2	5	4	2	2	4	1	1	3	3	3
263	187	1	1	2	2	3	2	2	3	3	3	3	4	5	4	2	4	5	2	3	4	3	3	3	5	2
264	180	1	1	3	1	2	4	5	3	2	3	2	1	3	3	2	2	1	5	5	5	5	4	3	4	3
265	339	1	2	1	2	1	3	4	4	1	3	5	5	3	5	2	4	5	4	4	3	5	5	4	5	4
266	273	2	1	1	1	1	5	3	4	4	4	5	5	4	5	2	4	5	4	4	5	3	2	3	4	1
267	232	2	1	4	1	1	3	3	4	3	3	3	4	5	5	2	4	4	3	4	2	4	3	4	3	4
268	299	1	2	2	1	2	5	5	4	3	5	5	5	5	3	2	5	4	5	4	5	4	4	3	2	2
269	261	2	2	1	1	2	2	4	3	4	3	4	5	4	5	2	4	4	1	2	4	3	5	5	5	5
270	258	2	2	3	2	3	4	5	5	5	4	2	4	4	3	2	4	5	5	5	5	5	3	3	4	3
271	231	1	2	2	2	3	5	4	5	4	5	3	5	4	4	2	3	4	4	5	5	4	3	4	5	4
272	265	1	2	3	1	3	3	4	4	4	5	5	2	3	4	2	4	3	5	4	4	4	4	2	4	4
273	155	1	1	1	2	2	5	4	5	4	3	2	4	2	4	2	3	3	4	4	3	3	4	3	5	5
274	270	2	3	2	2	3	5	5	5	5	5	3	3	4	4	2	3	2	3	4	3	4	4	5	2	3
275	235	2	1	2	2	3	4	4	4	3	4	4	5	3	4	2	4	4	3	2	2	3	3	3	3	3
276	264	2	2	4	2	3	3	3	3	4	3	4	4	5	5	2	4	4	4	5	5	5	4	4	4	4
277	190	2	2	1	2	2	5	4	5	4	4	4	4	5	5	2	4	3	5	5	5	5	2	3	5	5
278	258	1	3	2	2	3	4	4	3	3	2	4	4	3	4	2	5	4	3	3	2	3	3	5	2	3
279	378	1	3	3	1	2	3	3	3	4	3	4	4	4	3	2	5	5	4	4	4	5	3	2	3	2
280	300	1	2	3	2	2	5	5	4	4	5	3	2	4	5	2	3	4	4	3	5	5	3	3	2	4
281	282	2	2	3	1	2	4	5	4	4	5	4	3	5	5	2	4	4	3	5	5	3	4	3	2	2
283	283	1	1	1	1	2	5	3	4	3	2	3	4	3	3	2	2	3	5	4	5	5	5	5	4	5
284	241	2	3	4	2	2	4	3	5	3	3	4	5	4	3	2	5	5	4	5	5	3	5	4	4	2
285	390	2	1	2	1	3	3	5	3	5	3	3	5	3	2	2	3	3	2	4	1	3	4	5	4	3
286	164	1	1	1	2	2	3	4	2	5	1	4	5	3	4	2	4	5	4	3	1	4	5	3	5	5
287	218	2	1	1	1	2	3	3	3	5	4	3	5	5	5	2	4	5	2	4	2	4	5	5	5	4
288	250	2	1	3	1	2	5	3	3	4	5	5	5	4	3	2	4	4	4	3	3	4	3	4	3	3
289	239	1	2	3	2	4	3	2	3	2	3	5	3	5	4	2	4	3	1	2	2	2	4	3	4	3
290	309	2	3	4	2	1	5	4	4	4	3	3	4	5	5	2	5	4	3	2	2	4	3	2	3	3
291	216	2	2	1	1	2	4	4	4	4	4	4	3	3	2	2	3	5	4	4	5	5	3	3	5	5
292	280	1	2	4	1	2	4	4	3	3	4	5	4	5	5	2	5	5	4	4	3	4	3	5	2	5
293	198	2	2	3	2	2	3	5	4	3	4	4	3	5	5	2	3	4	3	3	2	3	2	3	2	3
294	202	1	1	3	1	3	4	3	4	4	3	3	3	4	5	2	4	4	5	4	5	4	5	4	5	4
295	217	2	2	3	2	1	4	3	3	4	2	4	4	5	3	2	4	4	3	4	4	5	3	4	4	4
296	238	2	3	3	1	2	4	5	3	5	4	1	3	3	3	2	4	5	3	5	5	2	3	3	4	4
297	156	2	1	1	1	3	4	4	4	5	5	5	5	4	3	2	5	4	4	5	3	5	5	5	5	4
298	196	2	1	3	2	2	5	5	4	5	3	2	4	4	4	2	4	3	5	5	5	5	5	5	4	4
299	194	1	2	3	2	2	4	3	4	3	3	5	5	4	3	2	3	4	4	4	2	4	4	3	5	4
300	256	2	2	2	1	2	1	1	3	3	1	5	5	5	4	2	4	5	2	2	2	1	5	3	4	4
301	311	2	3	1	1	3	3	2	2	2	3	5	5	5	5	2	4	5	3	5	3	3	3	3	3	4
302	286	2	1	4	2	3	2	3	3	2	3	5	4	5	4	2	2	5	4	3	1	3	3	4	4	3
303	234	1	3	2	1	2	3	3	5	3	4	3	3	3	3	2	3	3	4	3	4	4	4	4	3	3
304	247	2	2	2	2	2	3	3	2	3	3	5	5	4	4	2	5	4	4	4	3	4	3	5	4	3
305	256	1	4	3	2	1	4	2	5	5	3	3	3	3	1	2	4	5	4	4	3	3	5	4	3	3
306	262	1	2	1	1	2	4	3	1	2	3	4	5	4	4	2	5	4	2	1	1	3	5	5	4	3
307	325	2	1	2	1	3	3	4	4	5	4	2	4	3	4	2	5	5	5	3	2	4	5	4	4	4
308	168	2	2	2	1	2	3	3	4	3	3	4	4	5	5	2	5	4	2	3	3	3	2	4	3	4
309	271	2	2	3	2	1	5	4	2	5	4	4	5	3	5	2	4	5	3	4	5	4	4	5	3	4
310	220	1	3	2	1	1	4	2	2	4	1	2	3	3	2	2	1	2	3	2	3	3	3	4	3	4
311	191	2	1	2	2	3	5	5	5	5	5	5	5	5	4	2	4	4	3	3	5	2	4	2	3	5
312	318	2	2	1	1	2	4	3	5	2	3	4	4	5	5	2	5	3	2	4	3	5	4	3	3	3
313	186	1	1	2	2	2	4	5	3	4	4	5	4	5	4	2	5	5	3	3	4	4	5	4	3	5
314	228	2	3	1	2	2	3	4	3	3	4	5	5	5	4	2	4	5	3	2	4	3	1	2	4	3
315	270	1	2	3	1	1	2	4	4	4	4	5	4	3	4	2	4	3	5	5	5	5	5	5	4	4
316	187	1	3	2	1	2	4	1	3	3	4	4	4	4	2	2	4	1	2	1	2	2	4	3	2	2
317	196	1	1	4	1	2	3	3	3	2	1	3	5	3	4	2	4	5	4	4	5	5	5	3	3	2
318	325	1	3	2	2	2	5	4	3	3	4	5	4	5	2	2	3	5	4	5	3	5	5	4	4	4
319	241	2	1	1	2	2	4	4	5	2	4	4	5	5	4	2	4	4	5	4	2	4	2	2	2	3
320	219	1	1	3	1	2	5	3	4	4	4	1	1	2	3	2	2	1	3	4	3	2	5	5	4	5
321	147	1	1	1	1	3	5	5	5	5	4	4	1	4	3	2	3	4	5	5	5	5	4	3	5	5
322	289	1	4	2	2	3	4	4	3	3	5	4	5	5	4	2	5	5	4	2	5	3	5	4	5	5
323	288	1	4	3	2	2	2	3	3	5	3	4	5	4	5	2	5	4	5	4	3	5	3	2	4	4
324	285	2	1	3	2	2	5	4	3	4	4	5	4	5	3	2	5	2	3	5	3	2	5	5	5	5
325	209	1	3	4	2	3	5	4	4	3	4	5	3	3	4	2	3	3	3	4	3	2	3	1	3	3
326	216	1	2	2	1	2	3	3	5	5	4	4	4	5	3	2	5	4	4	5	2	5	2	1	3	4
327	277	1	2	2	2	1	2	3	3	1	3	4	4	5	5	2	5	5	2	3	3	2	4	5	5	3
328	244	1	3	2	2	2	3	2	3	1	3	5	5	5	5	2	4	4	4	4	3	3	3	5	4	5
329	241	2	1	1	1	3	4	5	4	5	4	3	5	5	5	2	4	3	4	3	4	5	5	4	3	4
331	271	2	2	1	1	3	4	4	4	4	3	5	5	4	5	2	3	5	2	4	4	2	4	3	4	5
332	295	2	2	3	2	2	2	3	4	4	4	4	2	4	5	2	4	4	2	3	2	4	2	4	3	4
333	252	2	2	4	1	2	4	3	4	3	4	3	4	4	3	2	3	5	3	4	2	4	5	4	5	5
334	224	2	4	2	2	1	3	4	3	3	4	4	5	5	4	2	4	3	3	3	3	2	3	3	2	3
335	183	2	2	4	2	2	4	4	5	4	5	4	4	4	3	2	4	5	2	4	4	3	4	3	3	5
336	227	2	1	4	1	3	3	5	4	2	5	4	4	3	4	2	5	4	4	3	2	3	3	5	4	5
338	223	1	1	2	2	2	5	3	5	3	4	5	4	3	4	2	5	4	2	2	2	2	4	4	5	5
339	203	2	2	2	2	3	3	4	3	3	2	5	4	4	5	2	5	5	3	3	3	3	2	4	2	2
340	227	1	2	1	1	3	5	3	3	3	4	4	4	5	5	2	3	5	3	4	2	4	3	4	4	3
341	225	2	2	1	2	1	4	3	3	2	3	4	5	3	5	2	5	5	3	3	3	4	5	4	3	4
342	174	2	2	3	2	3	5	2	5	5	3	4	3	4	4	2	5	5	4	4	3	3	3	4	2	2
343	300	1	3	2	1	2	3	3	3	5	2	5	5	5	5	2	4	5	3	4	4	4	4	2	3	3
345	203	2	4	2	2	2	4	4	3	2	3	3	5	4	3	2	4	3	3	4	4	3	4	4	3	3
